# Supplementary material for: Autophagy Alters Bladder Angiogenesis and Improves Bladder Hyperactivity in the Pathogenesis of Ketamine-Induced Cystitis in a Rat Model
Source: Biology (Basel). 2021 May 30;10(6):488. doi: 10.3390/biology10060488 (PMC8228861; doi:10.3390/biology10060488)
Supplement: Supplementary file 1 [file biology-10-00488-s001.zip]

Archive with 1 entries (1 files):
- biology-1183477-SI.pdf
